# Supplementary material for: Complexation in Aqueous Solution of a Hydrophobic Polyanion (PSSNa) Bearing Different Charge Densities with a Hydrophilic Polycation (PDADMAC)
Source: Polymers (Basel). 2022 Jun 14;14(12):2404. doi: 10.3390/polym14122404 (PMC9229680; doi:10.3390/polym14122404)
Supplement: Supplementary file 1 [file polymers-14-02404-s001.zip]

Archive with 1 entries (1 files):
- polymers-1748899-supplementary.pdf
